# Supplementary material for: Influence of screw channel angulation on reverse torque value and fracture resistance in monolithic zirconia restorations after thermomechanical cycling: an in-vitro study
Source: BMC Oral Health. 2024 Mar 26;24:389. doi: 10.1186/s12903-024-04171-3 (PMC11289999; doi:10.1186/s12903-024-04171-3)
Supplement: Supplementary file 1 — Additional file 1. Raw data for all study groups. [file 12903_2024_4171_MOESM1_ESM.xlsx]

## Sheet: Sheet1
angel	number	median percentage torque loss		compressive force fracture value
0	1	0.5514		1649.1
0	2	0.7225		2330.28
0	3	0.2955		1505.6
0	4	0.4437		2742.59
0	5	0.6719		670.3
0	6	0.48		1732.2
15	1	0.5247		2596.09
15	2	0.3833		1686.7
15	3	0.3636		1691.23
15	4	0.4267		2657.99
15	5	0.4858		1239.75
15	6	0.4966		1579.48
25	1	0.5335		692.57
25	2	0.4408		609.31
25	3	0.4404		620.15
25	4	0.6547		687.67
25	5	screw fracture
25	6	0.4933		584.21
